# Supplementary material for: Carbon Dots Boost dsRNA Delivery in Plants and Increase Local and Systemic siRNA Production
Source: Int J Mol Sci. 2022 May 10;23(10):5338. doi: 10.3390/ijms23105338 (PMC9141514; doi:10.3390/ijms23105338)
Supplement: Supplementary file 1 [file ijms-23-05338-s001.zip]

Archive with 1 entries (1 files):
- ijms-1694753-supplementary.pdf
